# Supplementary material for: Identification of Single Nucleotide Polymorphisms Through Genome-Wide Association Studies of pH Traits in Goose Meat
Source: Biology (Basel). 2024 Oct 24;13(11):865. doi: 10.3390/biology13110865 (PMC11592244; doi:10.3390/biology13110865)
Supplement: Supplementary file 1 [file biology-13-00865-s001.zip]

Archive with 1 entries (1 files):
- biology-3192939-supplementary.pdf
